# Supplementary material for: Prevalence of different virulence factors and their association with antimicrobial resistance among Pseudomonas aeruginosa clinical isolates from Egypt
Source: BMC Microbiol. 2023 Jun 3;23:161. doi: 10.1186/s12866-023-02897-8 (PMC10239191; doi:10.1186/s12866-023-02897-8)
Supplement: Supplementary file 1 — Additional file 1. Clinical source and virulence profile of the collected P. aeruginosa clinical isolates. [file 12866_2023_2897_MOESM1_ESM.xlsx]

## Sheet: ورقة1
Isolate code	Source	Virulence factors	Virulence genesa
P1	Bronchial lavage	Pigment production, hemolysin, alkaline protease and weak biofilm former	algD, lasB and toxA
P2	Pus	Pigment production and weak biofilm former	algD, lasB, toxA and plcN
P3	Blood culture	Pigment production, hemolysin, alkaline protease, gelatinase and weak biofilm former	algD, lasB, toxA, exoS, plcH and plcN
P4	Pus	Pigment production, hemolysin, alkaline protease, gelatinase, phospholipase C and weak biofilm former	algD, lasB, exoS, plcH and plcN
P5	Pus	Pigment production, hemolysin, alkaline protease and weak biofilm former	algD, lasB, toxA, exoS, plcH and plcN
P6	Bronchial lavage	Pigment production, hemolysin, alkaline protease, gelatinase and phospholipase C	algD, lasB, toxA, exoS, plcH and plcN
P7	Bronchial lavage	Pigment production, hemolysin, alkaline protease, gelatinase and weak biofilm former	algD, lasB, exoS, plcH and plcN
P8	Bronchial lavage	Pigment production, hemolysin, alkaline protease, gelatinase, phospholipase C and weak biofilm former	algD, lasB, exoS, plcH and plcN
P9	Bronchial lavage	Pigment production, hemolysin, alkaline protease and strong biofilm former	algD, lasB, exoS, plcH and plcN
P10	Bronchial lavage	Pigment production, phospholipase C and weak biofilm former	algD and lasB
P11	Pus	Pigment production, hemolysin, alkaline protease and weak biofilm former	algD, lasB, exoS, plcH and plcN
P12	Urine	Pigment production, hemolysin, alkaline protease and phospholipase C	algD, lasB, exoS and plcH
P13	Pus	Pigment production, hemolysin, alkaline protease and moderate biofilm former	algD, lasB, toxA, exoS and plcH
P14	Pus	Pigment production, hemolysin, alkaline protease, gelatinase, phospholipase C and weak biofilm former	algD, lasB, toxA, exoS, plcH and plcN
P16	Bronchial lavage	Pigment production, hemolysin, alkaline protease and gelatinase	algD, lasB, toxA, exoS and plcH
P17	Pus	Pigment production, hemolysin, alkaline protease and strong biofilm former	algD, lasB, toxA, exoS, plcH and plcN
P19	Pus	Pigment production, hemolysin, alkaline protease, gelatinase, DNase, phospholipase C and weak biofilm former	algD, lasB, toxA, exoS and plcH
P20	Urine	Pigment production, hemolysin, alkaline protease, gelatinase and strong biofilm former	algD, lasB, toxA, exoS and plcH
P21	Pus	Pigment production, hemolysin, alkaline protease, gelatinase, DNase, phospholipase C and moderate biofilm former	algD, lasB, toxA, exoS, plcH and plcN
P22	Bronchial lavage	Pigment production, hemolysin, alkaline protease, gelatinase and weak biofilm former	algD, lasB, exoS and plcN
P23	Pus	Pigment production, hemolysin, alkaline protease, gelatinase and strong biofilm former	lasB, toxA and plcN
P24	Pus	Pigment production, hemolysin, alkaline protease, gelatinase and weak biofilm former	algD, lasB and plcH
P27	Pus	Pigment production, hemolysin, alkaline protease and weak biofilm former	algD, lasB and plcN
P28	Urine	Pigment production, hemolysin, alkaline protease, gelatinase and weak biofilm former	algD, lasB and plcH
P29	Pus	Pigment production, hemolysin, alkaline protease and gelatinase	algD, lasB, toxA and plcH
P30	Pus	Pigment production, hemolysin, alkaline protease, gelatinase, phospholipase C and weak biofilm former	algD, lasB, exoS, plcH and plcN
P31	Bronchial lavage	Pigment production, hemolysin, alkaline protease and moderate biofilm former	algD, lasB , plcH and plcN
P32	Pus	Pigment production, hemolysin, alkaline protease and weak biofilm former	algD, lasB, toxA, plcH and plcN
P33	Urine	Pigment production, hemolysin, alkaline protease, gelatinase and weak biofilm former	algD, lasB, exoS, plcH and plcN
P34	Urine	DNase and weak biofilm former	lasB, plcH and plcN
P35	Bronchial lavage	Pigment production, hemolysin, alkaline protease, gelatinase, phospholipase C and weak biofilm former	algD, lasB and plcH
P36	Urine	Phospholipase C and weak biofilm former	algD and plcH
P37	Bronchial lavage	Pigment production, hemolysin, alkaline protease, gelatinase, DNase, phospholipase C and weak biofilm former	algD, lasB, toxA, exoS, plcH and plcN
P38	Blood culture	Pigment production, hemolysin, alkaline protease, gelatinase and phospholipase C	algD, lasB, exoS and plcH
P40	Sputum	Pigment production, hemolysin, alkaline protease, gelatinase, phospholipase C and weak biofilm former	algD, lasB, exoS, plcH and plcN
P43	Pus	Pigment production, hemolysin, alkaline protease, gelatinase and weak biofilm former	algD, lasB, exoS, plcH and plcN
P47	Pus	Pigment production, hemolysin, alkaline protease, gelatinase and weak biofilm former	algD, lasB, toxA, exoS and plcH
P49	Pus	Strong biofilm former	algD and lasB
P51	Bronchial lavage	Pigment production, hemolysin, alkaline protease, gelatinase and weak biofilm former	algD, lasB, toxA, exoS, plcH and plcN
P53	Pus	Hemolysin, alkaline protease, gelatinase, phospholipase C and moderate biofilm former	algD, lasB, exoS, plcH and plcN
P55	Urine	Pigment production, hemolysin, alkaline protease, gelatinase, phospholipase C and moderate biofilm former	algD, lasB, toxA, exoS, plcH and plcN
P56	Sputum	-	algD, lasB, exoS and plcH
P59	Sputum	Pigment production, hemolysin, alkaline protease, gelatinase and strong biofilm former	algD, lasB, toxA, exoS and plcH
P60	Sputum	Pigment production, alkaline protease, gelatinase, phospholipase C and weak biofilm former	algD, lasB, toxA, exoS and plcH
P63	Urine	Pigment production, hemolysin, alkaline protease, gelatinase, phospholipase C and moderate biofilm former	algD, lasB, toxA, exoS and plcH
P64	Pus	Pigment production, hemolysin, alkaline protease and moderate biofilm former	lasB, exoS and plcH
P65	Urine	Pigment production, hemolysin, alkaline protease, gelatinase and weak biofilm former	algD, lasB, toxA, exoS and plcH
P66	Sputum	Pigment production, hemolysin, alkaline protease, gelatinase, phospholipase C and moderate biofilm former	algD, lasB, exoS and plcH
P67	Pus	Pigment production, hemolysin, alkaline protease, gelatinase, phospholipase C and weak biofilm former	algD, lasB, toxA, exoS and plcH
P68	Pus	DNase and weak biofilm former	exoS
P69	Pus	DNase and weak biofilm former	algD
P70	Pus	Pigment production, hemolysin, alkaline protease, gelatinase and strong biofilm former	algD, lasB, toxA, exoS and plcN
P72	Pus	Pigment production, hemolysin, alkaline protease, gelatinase and strong biofilm former	lasB, toxA, exoS, plcH and plcN
P73	Pus	DNase, phospholipase C and weak biofilm former	-
P74	Bronchial lavage	Pigment production, hemolysin, alkaline protease, gelatinase and moderate biofilm former	algD, lasB, toxA, exoS and plcH
P75	Pus	Hemolysin, alkaline protease, gelatinase and moderate biofilm former	algD, lasB, toxA, exoS, plcH and plcN
P76	Bronchial lavage	Pigment production and moderate biofilm former	algD, lasB, toxA, exoS and plcH
P77	Pus	Hemolysin, alkaline protease, gelatinase, phospholipase C and weak biofilm former	algD, lasB, exoS, plcH and plcN
P78	Urine	Pigment production, hemolysin, alkaline protease, gelatinase, DNase, phospholipase C and weak biofilm former	algD, lasB, exoS, plcH and plcN
P79	Pus	Pigment production, hemolysin, alkaline protease, gelatinase, phospholipase C and moderate biofilm former	algD, lasB, toxA, exoS, plcH and plcN
P80	Bronchial lavage	Pigment production, hemolysin, phospholipase C and moderate biofilm former	algD, lasB, exoS, plcH and plcN
P81	Bronchial lavage	Pigment production, hemolysin, alkaline protease, gelatinase, phospholipase C and moderate biofilm former	algD, lasB , plcH and plcN
P82	Pus	Hemolysin, alkaline protease and weak biofilm former	algD, lasB, exoS, plcH and plcN
P84	Pus	Pigment production, hemolysin, gelatinase and moderate biofilm former	algD, lasB, exoS and plcH
P85	Bronchial lavage	Pigment production, hemolysin, alkaline protease, gelatinase and weak biofilm former	algD, lasB, exoS, plcH and plcN
P86	Pus	Hemolysin and weak biofilm former	algD, lasB, exoS, plcH and plcN
P87	Pus	Pigment production and hemolysin	algD, lasB, toxA, exoS and plcN
P88	Pus	Pigment production, hemolysin, alkaline protease and gelatinase	algD, lasB, exoS and plcH
P89	Pus	Pigment production, hemolysin, alkaline protease, gelatinase and phospholipase C	algD, lasB, exoS, plcH and plcN
P90	Bronchial lavage	Pigment production, hemolysin, alkaline protease, gelatinase, phospholipase C and moderate biofilm former	algD, lasB, exoS, plcH and plcN
P91	Pus	Pigment production, hemolysin, alkaline protease, gelatinase and moderate biofilm former	algD, lasB, exoS, plcH and plcN
P92	Pus	Pigment production, hemolysin, alkaline protease, gelatinase and moderate biofilm former	algD, lasB, toxA, exoS, plcH and plcN
P93	Pus	Pigment production, hemolysin and alkaline protease	algD, lasB, toxA, exoS, plcH and plcN
P94	Sputum	Pigment production, hemolysin, alkaline protease, gelatinase, phospholipase C and moderate biofilm former	algD, lasB, exoS and plcH
P95	Bronchial lavage	DNase and weak biofilm former	plcH
P96	Bronchial lavage	Pigment production, hemolysin, alkaline protease, gelatinase and moderate biofilm former	algD, lasB and exoS
P97	Pus	Pigment production, hemolysin, alkaline protease, gelatinase, phospholipase C and weak biofilm former	algD, lasB, toxA and plcH
P98	Pus	Pigment production, hemolysin, alkaline protease, gelatinase, phospholipase C and weak biofilm former	algD, lasB, toxA, exoS, plcH and plcN
P100	Sputum	Pigment production, hemolysin, alkaline protease, gelatinase and strong biofilm former	lasB and toxA
P101	Urine	Pigment production, hemolysin, alkaline protease, gelatinase and strong biofilm former	algD and lasB
P102	Sputum	Weak biofilm former	algD, lasB and plcH
P103	Pus	Pigment production, hemolysin, alkaline protease, gelatinase, phospholipase C and moderate biofilm former	algD, lasB, toxA, exoS, plcH and plcN
P104	Pus	Pigment production, hemolysin, alkaline protease, gelatinase, phospholipase C and weak biofilm former	algD, lasB, toxA, exoS, plcH and plcN
P105	Bronchial lavage	Pigment production, hemolysin, alkaline protease, gelatinase and moderate biofilm former	algD, lasB, toxA, exoS, plcH and plcN
P106	Pus	DNase and moderate biofilm former	plcH
P107	Pus	Pigment production, hemolysin, alkaline protease and gelatinase	algD, lasB, exoS, plcH and plcN
P108	Pus	Pigment production, hemolysin, alkaline protease, gelatinase and moderate biofilm former	algD, lasB, toxA, exoS, plcH and plcN
P109	Urine	Pigment production, hemolysin, alkaline protease, gelatinase, phospholipase C and moderate biofilm former	algD, lasB, toxA, exoS, plcH and plcN
P110	Bronchial lavage	Pigment production, hemolysin, alkaline protease, gelatinase, phospholipase C and moderate biofilm former	algD, lasB, toxA and plcH
P111	Pus	Pigment production, hemolysin, alkaline protease, gelatinase and moderate biofilm former	algD, lasB , plcH and plcN
P112	Pus	Pigment production, hemolysin, alkaline protease, gelatinase and weak biofilm former	algD, lasB and plcH
P113	Pus	Pigment production, hemolysin, gelatinase, phospholipase C and moderate biofilm former	algD, lasB, toxA, plcH and plcN
P114	Pus	Pigment production, hemolysin, gelatinase and weak biofilm former	algD, lasB, toxA, plcH and plcN
P115	Pus	Pigment production, hemolysin, gelatinase, phospholipase C and moderate biofilm former	algD, lasB, toxA, exoS and plcH
P116	Pus	Pigment production, hemolysin, alkaline protease, phospholipase C and moderate biofilm former	algD, lasB , plcH and plcN
P117	Bronchial lavage	Pigment production, hemolysin, alkaline protease, gelatinase, phospholipase C and weak biofilm former	algD, lasB and plcH
P118	Bronchial lavage	Pigment production, hemolysin, alkaline protease, gelatinase, phospholipase C and moderate biofilm former	algD, lasB, exoS, plcH and plcN
P120	Urine	Pigment production, hemolysin, alkaline protease, gelatinase, phospholipase C and weak biofilm former	algD, lasB, exoS and plcH
P121	Pus	Pigment production, hemolysin, alkaline protease, gelatinase, phospholipase C and strong biofilm former	algD, exoS and plcH
P122	Bronchial lavage	DNase and weak biofilm former	algD, lasB , plcH and plcN
P123	Pus	Pigment production, hemolysin, alkaline protease, gelatinase and strong biofilm former	algD and lasB
P124	Pus	Pigment production, hemolysin, alkaline protease, phospholipase C and weak biofilm former	algD, lasB, toxA, exoS and plcH
P125	Pus	Pigment production, hemolysin, alkaline protease, phospholipase C and moderate biofilm former	algD, lasB, toxA, exoS and plcH
P126	Pus	Pigment production, hemolysin, alkaline protease, phospholipase C and moderate biofilm former	algD, lasB, toxA, exoS and plcH
