# Supplementary material for: Prevalence of different virulence factors and their association with antimicrobial resistance among Pseudomonas aeruginosa clinical isolates from Egypt
Source: BMC Microbiol. 2023 Jun 3;23:161. doi: 10.1186/s12866-023-02897-8 (PMC10239191; doi:10.1186/s12866-023-02897-8)
Supplement: Supplementary file 2 — Additional file 2. Heat map showing the antimicrobial resistance pattern of the tested P. aeruginosa clinical isolates. [file 12866_2023_2897_MOESM2_ESM.xlsx]

## Sheet: ورقة1
	Additional file 2: Heat map showing the antimicrobial resistance pattern of the tested P. aeruginosa clinical isolates.
Isolate codea	Piperacillin	Piperacillin-tazobactam	Ceftazidime	Cefepime	Imipenem	Meropenem	Aztreonam	Gentamicin	Ciprofloxain	Levofloxacin	Moxifloxacin
P1	R	R	R	R	R	R	S	R	R	R	R
P2	R	R	R	R	R	R	S	R	R	R	R
P3	R	R	S	R	R	R	S	R	R	R	R
P4	R	I	r	R	R	R	S	R	R	R	R
P5	R	R	R	R	R	R	R	R	R	R	R			Resitant
P6	R	R	r	R	R	R	S	R	R	R	R			Intermediate
P7	R	R	R	R	R	R	S	R	R	R	R			Sensetive
P8	R	I	r	R	R	R	S	R	R	R	R
P9	R	R	R	R	R	R	S	R	R	R	R
P10	R	R	R	R	R	R	S	R	R	R	R
P11	R	R	R	R	R	R	R	R	R	R	R
P12	S	S	S	S	R	R	S	S	R	R	R
P13	R	I	R	R	R	R	R	R	R	R	R
P14	R	R	R	R	R	R	S	R	R	R	R
P16	R	I	R	R	R	R	S	R	R	R	R
P17	R	R	R	R	R	R	S	R	R	R	R
P19	R	I	R	R	R	R	S	R	R	R	R
P20	R	S	R	R	R	R	S	R	R	R	R
P21	R	I	S	R	R	R	R	R	R	R	R
P22	R	I	S	R	R	R	S	R	R	R	R
P23	R	R	R	R	R	R	R	R	R	R	R
P24	R	R	R	R	R	R	S	R	R	R	R
P27	R	I	R	R	R	R	R	R	R	R	R
P28	R	I	R	R	R	R	R	R	R	R	R
P29	R	R	R	R	R	R	R	R	R	R	R
P30	R	R	R	R	R	R	S	R	R	R	R
P31	R	R	R	R	R	R	R	R	R	R	R
P32	R	R	R	R	R	R	R	R	R	R	R
P33	R	I	r	R	R	R	S	R	R	R	R
P34	R	R	R	R	R	S	S	R	S	R	S
P35	R	r	R	R	R	R	R	R	R	R	R
P36	R	R	R	R	R	R	S	R	R	R	R
P37	R	R	S	R	R	R	R	R	R	R	R
P38	R	r	R	R	R	R	S	R	R	R	R
P40	R	R	R	R	R	R	S	R	R	R	R
P43	R	I	R	R	R	R	S	R	R	R	R
P47	R	S	S	I	S	S	S	S	S	S	S
P49	R	R	R	R	R	R	R	R	R	R	R
P51	S	S	S	R	S	S	S	S	S	S	S
P53	R	R	R	R	R	R	S	R	R	R	R
P55	R	I	R	R	R	R	S	R	R	R	R
P56	R	R	r	R	R	R	S	R	R	R	R
P59	R	S	S	R	I	S	S	R	R	R	R
P60	S	S	S	S	S	S	S	S	S	S	S
P63	S	S	S	s	S	s	S	S	S	S	S
P64	S	S	S	S	S	s	S	S	S	S	S
P65	S	I	R	R	R	R	S	R	R	R	R
P66	R	R	R	R	R	R	R	R	R	R	R
P67	S	S	S	S	R	S	S	S	S	R	S
P68	R	r	R	R	R	R	R	R	R	R	R
P69	R	r	R	R	R	R	R	R	R	R	R
P70	R	I	S	R	R	R	S	R	R	R	R
P72	R	R	R	R	R	R	R	R	R	R	R
P73	R	I	R	R	R	R	R	R	R	R	R
P74	R	I	R	R	R	R	R	R	R	R	R
P75	R	R	R	R	R	R	R	R	R	R	R
P76	R	S	S	R	R	R	R	S	R	R	R
P77	R	S	R	R	R	R	S	R	R	R	R
P78	R	I	R	R	R	R	R	R	R	R	R
P79	R	I	R	R	R	R	R	R	R	R	R
P80	R	S	R	R	R	R	S	R	R	R	R
P81	R	I	R	I	R	R	R	R	R	R	R
P82	R	I	R	R	R	R	R	R	R	R	R
P84	R	R	R	R	R	R	R	R	R	R	R
P85	R	R	R	R	R	R	R	R	R	R	R
P86	R	I	R	R	R	R	S	R	R	R	R
P87	R	I	R	R	R	R	S	R	R	R	R
P88	R	S	R	R	R	R	R	R	R	R	R
P89	R	R	R	R	R	R	R	R	R	R	R
P90	R	I	R	R	R	R	R	R	R	R	R
P91	S	S	S	S	S	S	R	S	S	S	S
P92	R	R	R	R	R	R	S	R	R	R	R
P93	S	S	S	R	S	S	S	R	S	S	S
P94	S	S	S	S	S	S	R	S	S	S	S
P95	R	S	R	R	R	I	S	R	R	R	R
P96	R	I	R	R	R	R	S	R	R	R	R
P97	S	S	S	S	S	S	R	S	S	S	S
P98	S	S	S	s	S	s	R	S	s	S	S
P100	R	R	R	R	R	R	S	R	R	R	R
P101	R	R	R	R	R	R	R	R	R	S	R
P102	R	S	R	S	R	R	R	S	R	S	R
P103	R	R	R	R	R	R	R	R	R	R	R
P104	R	R	R	R	R	R	R	R	R	R	R
P105	R	S	S	R	R	I	S	S	R	R	R
P106	R	R	R	R	R	R	S	R	R	R	R
P107	R	I	R	R	R	S	R	R	S	R	S
P108	R	R	R	R	R	R	R	R	R	R	R
P109	S	S	S	S	R	I	S	S	R	R	R
P110	S	S	S	S	R	S	R	S	S	S	S
P111	S	S	S	S	S	S	R	S	S	S	S
P112	R	S	R	R	S	S	R	R	R	R	R
P113	R	S	R	S	R	R	R	S	R	R	R
P114	R	R	R	R	R	R	S	R	R	R	R
P115	S	S	S	S	S	S	S	R	S	S	S
P116	R	I	R	R	R	R	R	R	R	R	R
P117	R	I	r	R	R	R	R	R	R	R	R
P118	S	S	S	S	R	S	S	R	S	S	S
P120	R	I	R	R	R	R	R	R	R	R	R
P121	R	R	R	R	R	R	R	R	R	R	R
P122	R	R	R	R	R	I	R	R	R	R	R
P123	R	R	R	R	R	R	R	R	R	R	R
P124	R	S	S	R	R	R	S	R	R	R	R
P125	R	I	R	R	R	R	S	R	R	R	R
P126	R	I	R	R	R	R	R	R	R	R	R
a Codes of multi-drug resistant isolates are shown in bold.
